# Supplementary material for: Vaccine effectiveness against emerging COVID-19 variants using digital health data
Source: Commun Med (Lond). 2024 May 6;4:81. doi: 10.1038/s43856-024-00508-9 (PMC11074297; doi:10.1038/s43856-024-00508-9)
Supplement: Supplementary file 3 — Supplemental Data 1 [file 43856_2024_508_MOESM3_ESM.xlsx]

## Sheet: Supplementary Data 1
estimate	std.error	statistic	p.value	conf.low	conf.high	model_name	label	sympt1	sympt2	ve	or	conf.low.ve	conf.high.ve	wave
-0.415666	0.0457014	-9.09528	9.43e-20	-0.505239	-0.326093	clogit	Fever & Cough	Fever	Cough	0.3401	0.6599	0.396639	0.278262	Omicron
-0.602912	0.0731804	-8.23871	1.74e-16	-0.746342	-0.459481	clogit	Fever & Difficulty breathing	Fever	Difficulty breathing	0.452784	0.547216	0.525903	0.368388	Omicron
-0.401056	0.0469649	-8.5395	1.35e-17	-0.493106	-0.309007	clogit	Fever & Fatigue	Fever	Fatigue	0.330388	0.669612	0.389273	0.265824	Omicron
-0.343762	0.0469598	-7.32036	2.47e-13	-0.435802	-0.251723	clogit	Fever & Stuffy or runny nose	Fever	Stuffy or runny nose	0.290903	0.709097	0.353254	0.22254	Omicron
-0.430172	0.0457445	-9.40381	5.26e-21	-0.51983	-0.340515	clogit	Fever & Aches or muscle pain	Fever	Aches or muscle pain	0.349603	0.650397	0.405378	0.288596	Omicron
-0.354329	0.0474081	-7.47401	7.78e-14	-0.447247	-0.26141	clogit	Fever & Sore throat	Fever	Sore throat	0.298356	0.701644	0.360614	0.230035	Omicron
-0.479893	0.0646993	-7.41729	1.2e-13	-0.606701	-0.353085	clogit	Fever & Chest pain	Fever	Chest pain	0.38115	0.61885	0.454854	0.297482	Omicron
-0.600435	0.0650881	-9.22495	2.84e-20	-0.728005	-0.472864	clogit	Fever & Nausea	Fever	Nausea	0.451427	0.548573	0.517129	0.376785	Omicron
-0.760377	0.0762655	-9.97013	2.06e-23	-0.909854	-0.610899	clogit	Fever & Loss of smell or taste	Fever	Loss of smell or taste	0.53251	0.46749	0.597417	0.457137	Omicron
-0.387187	0.0452364	-8.5592	1.14e-17	-0.475849	-0.298525	clogit	Fever & Headache	Fever	Headache	0.321036	0.678964	0.378642	0.258088	Omicron
-0.465933	0.0476422	-9.77983	1.37e-22	-0.55931	-0.372556	clogit	Fever & Chills	Fever	Chills	0.37245	0.62755	0.428396	0.311029	Omicron
-0.31925	0.0575572	-5.54666	2.91e-08	-0.43206	-0.20644	clogit	Cough & Difficulty breathing	Cough	Difficulty breathing	0.273306	0.726694	0.35083	0.186525	Omicron
-0.146618	0.0348987	-4.20123	2.65e-05	-0.215018	-0.0782173	clogit	Cough & Fatigue	Cough	Fatigue	0.136376	0.863624	0.193473	0.0752366	Omicron
-0.0741261	0.0313573	-2.36392	0.0180827	-0.135585	-0.012667	clogit	Cough & Stuffy or runny nose	Cough	Stuffy or runny nose	0.0714454	0.928555	0.126795	0.0125871	Omicron
-0.216615	0.035838	-6.04429	1.5e-09	-0.286857	-0.146374	clogit	Cough & Aches or muscle pain	Cough	Aches or muscle pain	0.19476	0.80524	0.249381	0.136166	Omicron
-0.0861137	0.0332021	-2.59362	0.00949713	-0.151189	-0.0210387	clogit	Cough & Sore throat	Cough	Sore throat	0.0825101	0.91749	0.140314	0.020819	Omicron
-0.257711	0.0490598	-5.25298	1.5e-07	-0.353866	-0.161555	clogit	Cough & Chest pain	Cough	Chest pain	0.227181	0.772819	0.298031	0.14918	Omicron
-0.420443	0.0511775	-8.21539	2.11e-16	-0.520749	-0.320137	clogit	Cough & Nausea	Cough	Nausea	0.343244	0.656756	0.405925	0.27395	Omicron
-0.546202	0.060393	-9.04413	1.51e-19	-0.66457	-0.427834	clogit	Cough & Loss of smell or taste	Cough	Loss of smell or taste	0.420855	0.579145	0.485505	0.34808	Omicron
-0.17995	0.033831	-5.3191	1.04e-07	-0.246258	-0.113643	clogit	Cough & Headache	Cough	Headache	0.164688	0.835312	0.21828	0.107423	Omicron
-0.288164	0.0419046	-6.87666	6.13e-12	-0.370295	-0.206032	clogit	Cough & Chills	Cough	Chills	0.250361	0.749639	0.30947	0.186193	Omicron
-0.34957	0.0551524	-6.33826	2.32e-10	-0.457667	-0.241473	clogit	Difficulty breathing & Fatigue	Difficulty breathing	Fatigue	0.295009	0.704991	0.367242	0.21453	Omicron
-0.310984	0.0556574	-5.58747	2.3e-08	-0.420071	-0.201898	clogit	Difficulty breathing & Stuffy or runny nose	Difficulty breathing	Stuffy or runny nose	0.267275	0.732725	0.343	0.182822	Omicron
-0.405105	0.0582953	-6.94919	3.67e-12	-0.519362	-0.290848	clogit	Difficulty breathing & Aches or muscle pain	Difficulty breathing	Aches or muscle pain	0.333093	0.666907	0.4051	0.252371	Omicron
-0.306659	0.0591189	-5.18715	2.14e-07	-0.42253	-0.190788	clogit	Difficulty breathing & Sore throat	Difficulty breathing	Sore throat	0.264098	0.735902	0.344613	0.173692	Omicron
-0.409875	0.0657005	-6.23853	4.42e-10	-0.538645	-0.281104	clogit	Difficulty breathing & Chest pain	Difficulty breathing	Chest pain	0.336266	0.663734	0.416462	0.24505	Omicron
-0.59925	0.0756273	-7.92372	2.31e-15	-0.747476	-0.451023	clogit	Difficulty breathing & Nausea	Difficulty breathing	Nausea	0.450776	0.549224	0.52644	0.363024	Omicron
-0.740097	0.0876715	-8.44171	3.13e-17	-0.91193	-0.568264	clogit	Difficulty breathing & Loss of smell or taste	Difficulty breathing	Loss of smell or taste	0.522933	0.477067	0.598252	0.433492	Omicron
-0.355411	0.0571442	-6.21955	4.99e-10	-0.467412	-0.243411	clogit	Difficulty breathing & Headache	Difficulty breathing	Headache	0.299115	0.700885	0.373378	0.216051	Omicron
-0.46985	0.0663393	-7.08253	1.42e-12	-0.599873	-0.339828	clogit	Difficulty breathing & Chills	Difficulty breathing	Chills	0.374904	0.625096	0.451119	0.288107	Omicron
-0.0804736	0.0333893	-2.41016	0.0159455	-0.145915	-0.0150317	clogit	Fatigue & Stuffy or runny nose	Fatigue	Stuffy or runny nose	0.0773207	0.922679	0.135769	0.0149193	Omicron
-0.138596	0.0337359	-4.10826	3.99e-05	-0.204717	-0.0724747	clogit	Fatigue & Aches or muscle pain	Fatigue	Aches or muscle pain	0.12942	0.87058	0.185122	0.0699108	Omicron
-0.0741671	0.0357892	-2.07233	0.0382346	-0.144313	-0.00402154	clogit	Fatigue & Sore throat	Fatigue	Sore throat	0.0714835	0.928516	0.134383	0.00401346	Omicron
-0.255476	0.0485512	-5.26199	1.43e-07	-0.350635	-0.160317	clogit	Fatigue & Chest pain	Fatigue	Chest pain	0.225452	0.774548	0.295759	0.148127	Omicron
-0.373202	0.0472504	-7.89839	2.83e-15	-0.465812	-0.280593	clogit	Fatigue & Nausea	Fatigue	Nausea	0.311474	0.688526	0.372374	0.244665	Omicron
-0.515453	0.0623691	-8.26456	1.4e-16	-0.637694	-0.393212	clogit	Fatigue & Loss of smell or taste	Fatigue	Loss of smell or taste	0.40277	0.59723	0.47149	0.325114	Omicron
-0.102143	0.0328728	-3.10723	0.00188852	-0.166573	-0.0377138	clogit	Fatigue & Headache	Fatigue	Headache	0.0970998	0.9029	0.153439	0.0370114	Omicron
-0.27556	0.0406982	-6.77081	1.28e-11	-0.355327	-0.195793	clogit	Fatigue & Chills	Fatigue	Chills	0.240853	0.759147	0.299056	0.177817	Omicron
-0.131729	0.0348592	-3.77888	0.000157533	-0.200051	-0.063406	clogit	Stuffy or runny nose & Aches or muscle pain	Stuffy or runny nose	Aches or muscle pain	0.123421	0.876579	0.181311	0.0614377	Omicron
0.0120747	0.0335964	0.359405	0.719292	-0.053773	0.0779224	clogit	Stuffy or runny nose & Sore throat	Stuffy or runny nose	Sore throat	-0.0121479	1.01215	0.0523528	-0.0810388	Omicron
-0.205458	0.0497226	-4.13208	3.59e-05	-0.302912	-0.108003	clogit	Stuffy or runny nose & Chest pain	Stuffy or runny nose	Chest pain	0.185726	0.814274	0.261336	0.102375	Omicron
-0.339466	0.049588	-6.84573	7.61e-12	-0.436657	-0.242276	clogit	Stuffy or runny nose & Nausea	Stuffy or runny nose	Nausea	0.28785	0.71215	0.353807	0.21516	Omicron
-0.504331	0.0593764	-8.4938	2e-17	-0.620707	-0.387955	clogit	Stuffy or runny nose & Loss of smell or taste	Stuffy or runny nose	Loss of smell or taste	0.396091	0.603909	0.462436	0.321557	Omicron
-0.0796088	0.0325031	-2.44927	0.0143145	-0.143314	-0.015904	clogit	Stuffy or runny nose & Headache	Stuffy or runny nose	Headache	0.0765225	0.923477	0.133518	0.0157782	Omicron
-0.220938	0.0411743	-5.36592	8.05e-08	-0.301638	-0.140238	clogit	Stuffy or runny nose & Chills	Stuffy or runny nose	Chills	0.198234	0.801766	0.260394	0.130849	Omicron
-0.146769	0.036405	-4.03155	5.54e-05	-0.218121	-0.0754161	clogit	Aches or muscle pain & Sore throat	Aches or muscle pain	Sore throat	0.136506	0.863494	0.195972	0.0726424	Omicron
-0.284156	0.0493892	-5.7534	8.75e-09	-0.380957	-0.187355	clogit	Aches or muscle pain & Chest pain	Aches or muscle pain	Chest pain	0.247351	0.752649	0.316793	0.17085	Omicron
-0.397867	0.049929	-7.96865	1.6e-15	-0.495726	-0.300008	clogit	Aches or muscle pain & Nausea	Aches or muscle pain	Nausea	0.328248	0.671752	0.390871	0.259187	Omicron
-0.646361	0.0627032	-10.3083	6.47e-25	-0.769257	-0.523465	clogit	Aches or muscle pain & Loss of smell or taste	Aches or muscle pain	Loss of smell or taste	0.476051	0.523949	0.536643	0.407536	Omicron
-0.182566	0.0334075	-5.46482	4.63e-08	-0.248043	-0.117088	clogit	Aches or muscle pain & Headache	Aches or muscle pain	Headache	0.16687	0.83313	0.219674	0.110494	Omicron
-0.328374	0.0398262	-8.24518	1.65e-16	-0.406432	-0.250316	clogit	Aches or muscle pain & Chills	Aches or muscle pain	Chills	0.279906	0.720094	0.333978	0.221445	Omicron
-0.229292	0.0496877	-4.61466	3.94e-06	-0.326678	-0.131906	clogit	Sore throat & Chest pain	Sore throat	Chest pain	0.204903	0.795097	0.278684	0.123576	Omicron
-0.34151	0.0521663	-6.54656	5.89e-11	-0.443754	-0.239266	clogit	Sore throat & Nausea	Sore throat	Nausea	0.289303	0.710697	0.358377	0.212794	Omicron
-0.492937	0.0645242	-7.63956	2.18e-14	-0.619402	-0.366472	clogit	Sore throat & Loss of smell or taste	Sore throat	Loss of smell or taste	0.38917	0.61083	0.461734	0.306824	Omicron
-0.0494935	0.0350119	-1.41362	0.157473	-0.118116	0.0191285	clogit	Sore throat & Headache	Sore throat	Headache	0.0482887	0.951711	0.111407	-0.0193126	Omicron
-0.226033	0.0423892	-5.33234	9.7e-08	-0.309115	-0.142952	clogit	Sore throat & Chills	Sore throat	Chills	0.202309	0.797691	0.265904	0.133204	Omicron
-0.471805	0.0668687	-7.05569	1.72e-12	-0.602865	-0.340745	clogit	Chest pain & Nausea	Chest pain	Nausea	0.376125	0.623875	0.452759	0.28876	Omicron
-0.639241	0.0831262	-7.69001	1.47e-14	-0.802165	-0.476317	clogit	Chest pain & Loss of smell or taste	Chest pain	Loss of smell or taste	0.472307	0.527693	0.551643	0.378933	Omicron
-0.25842	0.0486806	-5.30849	1.11e-07	-0.353832	-0.163008	clogit	Chest pain & Headache	Chest pain	Headache	0.227729	0.772271	0.298007	0.150416	Omicron
-0.383082	0.0569187	-6.73033	1.69e-11	-0.49464	-0.271523	clogit	Chest pain & Chills	Chest pain	Chills	0.318243	0.681757	0.39021	0.237782	Omicron
-0.78944	0.0830548	-9.50505	2e-21	-0.952225	-0.626656	clogit	Nausea & Loss of smell or taste	Nausea	Loss of smell or taste	0.545901	0.454099	0.614118	0.465624	Omicron
-0.348054	0.0466814	-7.45593	8.92e-14	-0.439547	-0.25656	clogit	Nausea & Headache	Nausea	Headache	0.293939	0.706061	0.355672	0.226291	Omicron
-0.497949	0.0556817	-8.94279	3.79e-19	-0.607083	-0.388815	clogit	Nausea & Chills	Nausea	Chills	0.392224	0.607776	0.455062	0.32214	Omicron
-0.582875	0.0616148	-9.45998	3.08e-21	-0.703638	-0.462112	clogit	Loss of smell or taste & Headache	Loss of smell or taste	Headache	0.441709	0.558291	0.505218	0.370048	Omicron
-0.750433	0.069462	-10.8035	3.31e-27	-0.886576	-0.61429	clogit	Loss of smell or taste & Chills	Loss of smell or taste	Chills	0.527838	0.472162	0.587936	0.458975	Omicron
-0.265354	0.0401822	-6.60376	4.01e-11	-0.344109	-0.186598	clogit	Headache & Chills	Headache	Chills	0.233065	0.766935	0.291149	0.170223	Omicron
-1.52518	0.0721815	-21.1297	4.24e-99	-1.66665	-1.3837	clogit	Fever & Cough	Fever	Cough	0.782417	0.217583	0.811121	0.749351	Delta
-1.69556	0.106861	-15.867	1.07e-56	-1.905	-1.48612	clogit	Fever & Difficulty breathing	Fever	Difficulty breathing	0.816504	0.183496	0.851178	0.77375	Delta
-1.25571	0.0632592	-19.8503	1.1e-87	-1.3797	-1.13172	clogit	Fever & Fatigue	Fever	Fatigue	0.715127	0.284873	0.748345	0.677523	Delta
-1.313	0.0677972	-19.3666	1.48e-83	-1.44588	-1.18012	clogit	Fever & Stuffy or runny nose	Fever	Stuffy or runny nose	0.730988	0.269012	0.764461	0.692757	Delta
-1.13397	0.0610939	-18.5611	6.63e-77	-1.25371	-1.01423	clogit	Fever & Aches or muscle pain	Fever	Aches or muscle pain	0.678247	0.321753	0.714557	0.637318	Delta
-1.37742	0.0710321	-19.3916	9.09e-84	-1.51665	-1.2382	clogit	Fever & Sore throat	Fever	Sore throat	0.747773	0.252227	0.780553	0.710096	Delta
-1.54317	0.0902229	-17.104	1.39e-65	-1.72001	-1.36634	clogit	Fever & Chest pain	Fever	Chest pain	0.786298	0.213702	0.820935	0.744961	Delta
-1.43597	0.0893308	-16.0747	3.84e-58	-1.61105	-1.26088	clogit	Fever & Nausea	Fever	Nausea	0.762115	0.237885	0.800322	0.716596	Delta
-1.6132	0.0852296	-18.9277	6.75e-80	-1.78024	-1.44615	clogit	Fever & Loss of smell or taste	Fever	Loss of smell or taste	0.80075	0.19925	0.831403	0.764525	Delta
-1.18437	0.0604503	-19.5925	1.79e-85	-1.30285	-1.06589	clogit	Fever & Headache	Fever	Headache	0.694062	0.305938	0.728245	0.65558	Delta
-1.24594	0.0698802	-17.8296	4.16e-71	-1.3829	-1.10897	clogit	Fever & Chills	Fever	Chills	0.712328	0.287672	0.74915	0.670102	Delta
-1.44502	0.0750682	-19.2494	1.43e-82	-1.59215	-1.29789	clogit	Cough & Difficulty breathing	Cough	Difficulty breathing	0.764258	0.235742	0.796512	0.726892	Delta
-1.09644	0.0429302	-25.5401	7.08e-144	-1.18058	-1.0123	clogit	Cough & Fatigue	Cough	Fatigue	0.665942	0.334058	0.692901	0.636618	Delta
-0.905759	0.0391338	-23.1452	1.62e-118	-0.98246	-0.829058	clogit	Cough & Stuffy or runny nose	Cough	Stuffy or runny nose	0.595765	0.404235	0.625611	0.56354	Delta
-1.14198	0.0469534	-24.3216	1.16e-130	-1.23401	-1.04995	clogit	Cough & Aches or muscle pain	Cough	Aches or muscle pain	0.680814	0.319186	0.708877	0.650046	Delta
-0.926337	0.0420432	-22.033	1.39e-107	-1.00874	-0.843934	clogit	Cough & Sore throat	Cough	Sore throat	0.603998	0.396002	0.635322	0.569984	Delta
-1.36446	0.0644335	-21.1762	1.58e-99	-1.49074	-1.23817	clogit	Cough & Chest pain	Cough	Chest pain	0.74448	0.25552	0.774795	0.710085	Delta
-1.35463	0.0694669	-19.5004	1.09e-84	-1.49078	-1.21848	clogit	Cough & Nausea	Cough	Nausea	0.741958	0.258042	0.774804	0.70432	Delta
-1.489	0.0635129	-23.444	1.52e-121	-1.61348	-1.36451	clogit	Cough & Loss of smell or taste	Cough	Loss of smell or taste	0.774401	0.225599	0.800807	0.744495	Delta
-0.949079	0.0414292	-22.9084	3.83e-116	-1.03028	-0.86788	clogit	Cough & Headache	Cough	Headache	0.612903	0.387097	0.643093	0.580159	Delta
-1.32376	0.0644563	-20.5373	1e-93	-1.45009	-1.19742	clogit	Cough & Chills	Cough	Chills	0.733866	0.266134	0.76545	0.698029	Delta
-1.20039	0.0596939	-20.1091	6.14e-90	-1.31739	-1.08339	clogit	Difficulty breathing & Fatigue	Difficulty breathing	Fatigue	0.698923	0.301077	0.732166	0.661554	Delta
-1.25574	0.0673756	-18.6379	1.58e-77	-1.38779	-1.12369	clogit	Difficulty breathing & Stuffy or runny nose	Difficulty breathing	Stuffy or runny nose	0.715135	0.284865	0.750374	0.674921	Delta
-1.2625	0.0685968	-18.4047	1.2e-75	-1.39695	-1.12806	clogit	Difficulty breathing & Aches or muscle pain	Difficulty breathing	Aches or muscle pain	0.717055	0.282945	0.75265	0.676339	Delta
-1.30012	0.0741808	-17.5264	9.02e-69	-1.44551	-1.15473	clogit	Difficulty breathing & Sore throat	Difficulty breathing	Sore throat	0.727501	0.272499	0.764374	0.684857	Delta
-1.36717	0.0759253	-18.0068	1.72e-72	-1.51598	-1.21836	clogit	Difficulty breathing & Chest pain	Difficulty breathing	Chest pain	0.745174	0.254826	0.780408	0.704286	Delta
-1.5902	0.101404	-15.6818	2.01e-55	-1.78895	-1.39145	clogit	Difficulty breathing & Nausea	Difficulty breathing	Nausea	0.796115	0.203885	0.832864	0.751286	Delta
-1.75749	0.100125	-17.553	5.65e-69	-1.95373	-1.56124	clogit	Difficulty breathing & Loss of smell or taste	Difficulty breathing	Loss of smell or taste	0.827522	0.172478	0.858255	0.790125	Delta
-1.22475	0.0654191	-18.7215	3.31e-78	-1.35297	-1.09653	clogit	Difficulty breathing & Headache	Difficulty breathing	Headache	0.706168	0.293832	0.741527	0.665971	Delta
-1.67113	0.0975363	-17.1334	8.36e-66	-1.8623	-1.47997	clogit	Difficulty breathing & Chills	Difficulty breathing	Chills	0.811966	0.188034	0.844685	0.772354	Delta
-0.819635	0.0353277	-23.2009	4.46e-119	-0.888876	-0.750394	clogit	Fatigue & Stuffy or runny nose	Fatigue	Stuffy or runny nose	0.559408	0.440592	0.588882	0.52782	Delta
-0.671129	0.0317864	-21.1137	5.95e-99	-0.733429	-0.608829	clogit	Fatigue & Aches or muscle pain	Fatigue	Aches or muscle pain	0.488869	0.511131	0.519741	0.456012	Delta
-0.827628	0.0387668	-21.3489	3.99e-101	-0.90361	-0.751647	clogit	Fatigue & Sore throat	Fatigue	Sore throat	0.562915	0.437085	0.594895	0.528411	Delta
-1.13909	0.0521425	-21.8457	8.53e-106	-1.24129	-1.03689	clogit	Fatigue & Chest pain	Fatigue	Chest pain	0.67989	0.32011	0.710988	0.645446	Delta
-1.0305	0.0497897	-20.6971	3.68e-95	-1.12809	-0.932917	clogit	Fatigue & Nausea	Fatigue	Nausea	0.643173	0.356827	0.676349	0.606596	Delta
-1.45976	0.0608744	-23.9799	4.51e-127	-1.57907	-1.34045	clogit	Fatigue & Loss of smell or taste	Fatigue	Loss of smell or taste	0.767708	0.232292	0.793834	0.738272	Delta
-0.642445	0.0299414	-21.4567	3.95e-102	-0.701129	-0.583761	clogit	Fatigue & Headache	Fatigue	Headache	0.473995	0.526005	0.503975	0.442203	Delta
-1.06422	0.0521873	-20.3923	1.96e-92	-1.1665	-0.961932	clogit	Fatigue & Chills	Fatigue	Chills	0.655002	0.344998	0.688546	0.617846	Delta
-0.839716	0.0390893	-21.482	2.3e-102	-0.916329	-0.763102	clogit	Stuffy or runny nose & Aches or muscle pain	Stuffy or runny nose	Aches or muscle pain	0.568167	0.431833	0.600015	0.533782	Delta
-0.706985	0.036726	-19.2503	1.4e-82	-0.778966	-0.635003	clogit	Stuffy or runny nose & Sore throat	Stuffy or runny nose	Sore throat	0.506871	0.493129	0.54112	0.470066	Delta
-1.21695	0.0597578	-20.3648	3.44e-92	-1.33408	-1.09983	clogit	Stuffy or runny nose & Chest pain	Stuffy or runny nose	Chest pain	0.703869	0.296131	0.736599	0.667073	Delta
-1.10351	0.0596161	-18.5103	1.71e-76	-1.22036	-0.986666	clogit	Stuffy or runny nose & Nausea	Stuffy or runny nose	Nausea	0.668296	0.331704	0.704875	0.627182	Delta
-1.29097	0.0594587	-21.712	1.58e-104	-1.40751	-1.17443	clogit	Stuffy or runny nose & Loss of smell or taste	Stuffy or runny nose	Loss of smell or taste	0.724996	0.275004	0.755247	0.691006	Delta
-0.700822	0.0343918	-20.3776	2.64e-92	-0.768229	-0.633416	clogit	Stuffy or runny nose & Headache	Stuffy or runny nose	Headache	0.503823	0.496177	0.536166	0.469224	Delta
-1.13112	0.0580643	-19.4805	1.61e-84	-1.24492	-1.01732	clogit	Stuffy or runny nose & Chills	Stuffy or runny nose	Chills	0.677329	0.322671	0.712037	0.638436	Delta
-0.877724	0.0420195	-20.8885	6.81e-97	-0.960081	-0.795367	clogit	Aches or muscle pain & Sore throat	Aches or muscle pain	Sore throat	0.584272	0.415728	0.617138	0.548585	Delta
-1.16289	0.0556874	-20.8824	7.74e-97	-1.27203	-1.05374	clogit	Aches or muscle pain & Chest pain	Aches or muscle pain	Chest pain	0.687418	0.312582	0.719739	0.651369	Delta
-1.07195	0.0549432	-19.5102	9e-85	-1.17964	-0.964265	clogit	Aches or muscle pain & Nausea	Aches or muscle pain	Nausea	0.65766	0.34234	0.69261	0.618737	Delta
-1.45435	0.0649924	-22.3773	6.55e-111	-1.58174	-1.32697	clogit	Aches or muscle pain & Loss of smell or taste	Aches or muscle pain	Loss of smell or taste	0.766448	0.233552	0.794382	0.73472	Delta
-0.671256	0.032963	-20.364	3.49e-92	-0.735863	-0.60665	clogit	Aches or muscle pain & Headache	Aches or muscle pain	Headache	0.488934	0.511066	0.520908	0.454826	Delta
-1.04206	0.0530137	-19.6564	5.1e-86	-1.14596	-0.938153	clogit	Aches or muscle pain & Chills	Aches or muscle pain	Chills	0.647272	0.352728	0.682082	0.60865	Delta
-1.19315	0.0605202	-19.715	1.6e-86	-1.31177	-1.07453	clogit	Sore throat & Chest pain	Sore throat	Chest pain	0.696736	0.303264	0.730657	0.658543	Delta
-1.17031	0.0641819	-18.2342	2.76e-74	-1.2961	-1.04451	clogit	Sore throat & Nausea	Sore throat	Nausea	0.689729	0.310271	0.726404	0.648138	Delta
-1.37988	0.0673616	-20.4846	2.95e-93	-1.5119	-1.24785	clogit	Sore throat & Loss of smell or taste	Sore throat	Loss of smell or taste	0.74839	0.25161	0.77951	0.712878	Delta
-0.72197	0.0365887	-19.732	1.14e-86	-0.793683	-0.650258	clogit	Sore throat & Headache	Sore throat	Headache	0.514206	0.485794	0.547824	0.478089	Delta
-1.13975	0.0613556	-18.5762	5.01e-77	-1.26001	-1.0195	clogit	Sore throat & Chills	Sore throat	Chills	0.680102	0.319898	0.716348	0.639224	Delta
-1.35666	0.0794905	-17.0669	2.62e-65	-1.51245	-1.20086	clogit	Chest pain & Nausea	Chest pain	Nausea	0.74248	0.25752	0.779632	0.699064	Delta
-1.58192	0.0844458	-18.733	2.66e-78	-1.74744	-1.41641	clogit	Chest pain & Loss of smell or taste	Chest pain	Loss of smell or taste	0.794421	0.205579	0.82578	0.757418	Delta
-1.09728	0.053271	-20.5981	2.85e-94	-1.20169	-0.992873	clogit	Chest pain & Headache	Chest pain	Headache	0.666223	0.333777	0.699315	0.629489	Delta
-1.47208	0.0798168	-18.4433	5.9e-76	-1.62852	-1.31565	clogit	Chest pain & Chills	Chest pain	Chills	0.770553	0.229447	0.803781	0.731699	Delta
-1.70424	0.0929417	-18.3367	4.22e-75	-1.8864	-1.52208	clogit	Nausea & Loss of smell or taste	Nausea	Loss of smell or taste	0.818089	0.181911	0.848384	0.781742	Delta
-0.952652	0.048494	-19.6448	6.41e-86	-1.0477	-0.857605	clogit	Nausea & Headache	Nausea	Headache	0.614283	0.385717	0.649256	0.575823	Delta
-1.31647	0.0765513	-17.1972	2.79e-66	-1.46651	-1.16643	clogit	Nausea & Chills	Nausea	Chills	0.73192	0.26808	0.76927	0.688524	Delta
-1.41341	0.0619052	-22.8319	2.21e-115	-1.53475	-1.29208	clogit	Loss of smell or taste & Headache	Loss of smell or taste	Headache	0.756689	0.243311	0.78449	0.725302	Delta
-1.63209	0.0844607	-19.3236	3.4e-83	-1.79763	-1.46655	clogit	Loss of smell or taste & Chills	Loss of smell or taste	Chills	0.804479	0.195521	0.834309	0.769279	Delta
-1.01395	0.0522832	-19.3934	8.78e-84	-1.11642	-0.911474	clogit	Headache & Chills	Headache	Chills	0.637216	0.362784	0.67255	0.598069	Delta
