# Supplementary material for: Vaccine effectiveness against emerging COVID-19 variants using digital health data
Source: Commun Med (Lond). 2024 May 6;4:81. doi: 10.1038/s43856-024-00508-9 (PMC11074297; doi:10.1038/s43856-024-00508-9)
Supplement: Supplementary file 4 — Supplemental Data 2 [file 43856_2024_508_MOESM4_ESM.xlsx]

## Sheet: Supplementary Data 2
estimate	std.error	statistic	p.value	conf.low	conf.high	model_name	label	sympt1	sympt2	ve	or	conf.low.ve	conf.high.ve	wave	clinical_def
-0.602912	0.0731804	-8.23871	1.74084e-16	-0.746342	-0.459481	clogit	Fever & Difficulty breathing	Fever	Difficulty breathing	0.452784	0.547216	0.525903	0.368388	Omicron	severe
-0.479893	0.0646993	-7.41729	1.19544e-13	-0.606701	-0.353085	clogit	Fever & Chest pain	Fever	Chest pain	0.38115	0.61885	0.454854	0.297482	Omicron	severe
-0.31925	0.0575572	-5.54666	2.91184e-08	-0.43206	-0.20644	clogit	Cough & Difficulty breathing	Cough	Difficulty breathing	0.273306	0.726694	0.35083	0.186525	Omicron	severe
-0.257711	0.0490598	-5.25298	1.49654e-07	-0.353866	-0.161555	clogit	Cough & Chest pain	Cough	Chest pain	0.227181	0.772819	0.298031	0.14918	Omicron	severe
-0.34957	0.0551524	-6.33826	2.32372e-10	-0.457667	-0.241473	clogit	Difficulty breathing & Fatigue	Difficulty breathing	Fatigue	0.295009	0.704991	0.367242	0.21453	Omicron	severe
-0.310984	0.0556575	-5.58747	2.30398e-08	-0.420071	-0.201898	clogit	Difficulty breathing & Stuffy or runny nose	Difficulty breathing	Stuffy or runny nose	0.267275	0.732725	0.343	0.182822	Omicron	severe
-0.405105	0.0582953	-6.94919	3.67396e-12	-0.519362	-0.290848	clogit	Difficulty breathing & Aches or muscle pain	Difficulty breathing	Aches or muscle pain	0.333093	0.666907	0.4051	0.252371	Omicron	severe
-0.306659	0.0591189	-5.18715	2.13537e-07	-0.42253	-0.190788	clogit	Difficulty breathing & Sore throat	Difficulty breathing	Sore throat	0.264098	0.735902	0.344613	0.173692	Omicron	severe
-0.409875	0.0657005	-6.23853	4.41693e-10	-0.538645	-0.281104	clogit	Difficulty breathing & Chest pain	Difficulty breathing	Chest pain	0.336266	0.663734	0.416462	0.24505	Omicron	severe
-0.59925	0.0756273	-7.92372	2.30501e-15	-0.747476	-0.451023	clogit	Difficulty breathing & Nausea	Difficulty breathing	Nausea	0.450776	0.549224	0.52644	0.363024	Omicron	severe
-0.740097	0.0876715	-8.44171	3.12733e-17	-0.91193	-0.568264	clogit	Difficulty breathing & Loss of smell or taste	Difficulty breathing	Loss of smell or taste	0.522933	0.477067	0.598252	0.433492	Omicron	severe
-0.355411	0.0571442	-6.21955	4.98576e-10	-0.467412	-0.243411	clogit	Difficulty breathing & Headache	Difficulty breathing	Headache	0.299115	0.700885	0.373378	0.216051	Omicron	severe
-0.46985	0.0663393	-7.08253	1.41543e-12	-0.599873	-0.339828	clogit	Difficulty breathing & Chills	Difficulty breathing	Chills	0.374904	0.625096	0.451119	0.288107	Omicron	severe
-0.255476	0.0485512	-5.26199	1.42503e-07	-0.350635	-0.160317	clogit	Fatigue & Chest pain	Fatigue	Chest pain	0.225452	0.774548	0.295759	0.148127	Omicron	severe
-0.205458	0.0497226	-4.13208	3.595e-05	-0.302912	-0.108003	clogit	Stuffy or runny nose & Chest pain	Stuffy or runny nose	Chest pain	0.185726	0.814274	0.261336	0.102375	Omicron	severe
-0.284156	0.0493892	-5.7534	8.74658e-09	-0.380957	-0.187355	clogit	Aches or muscle pain & Chest pain	Aches or muscle pain	Chest pain	0.247351	0.752649	0.316793	0.17085	Omicron	severe
-0.229292	0.0496877	-4.61466	3.93737e-06	-0.326678	-0.131906	clogit	Sore throat & Chest pain	Sore throat	Chest pain	0.204903	0.795097	0.278684	0.123576	Omicron	severe
-0.471805	0.0668687	-7.05569	1.71742e-12	-0.602865	-0.340745	clogit	Chest pain & Nausea	Chest pain	Nausea	0.376125	0.623875	0.452759	0.28876	Omicron	severe
-0.639241	0.0831262	-7.69001	1.47129e-14	-0.802165	-0.476317	clogit	Chest pain & Loss of smell or taste	Chest pain	Loss of smell or taste	0.472307	0.527693	0.551643	0.378933	Omicron	severe
-0.25842	0.0486806	-5.30849	1.10539e-07	-0.353832	-0.163008	clogit	Chest pain & Headache	Chest pain	Headache	0.227729	0.772271	0.298007	0.150416	Omicron	severe
-0.383082	0.0569187	-6.73033	1.69284e-11	-0.49464	-0.271523	clogit	Chest pain & Chills	Chest pain	Chills	0.318243	0.681757	0.39021	0.237782	Omicron	severe
-1.69556	0.106861	-15.867	1.07268e-56	-1.905	-1.48612	clogit	Fever & Difficulty breathing	Fever	Difficulty breathing	0.816504	0.183496	0.851178	0.77375	Delta	severe
-1.54317	0.0902229	-17.104	1.38592e-65	-1.72001	-1.36634	clogit	Fever & Chest pain	Fever	Chest pain	0.786298	0.213702	0.820935	0.744961	Delta	severe
-1.44502	0.0750682	-19.2494	1.42833e-82	-1.59215	-1.29789	clogit	Cough & Difficulty breathing	Cough	Difficulty breathing	0.764258	0.235742	0.796512	0.726892	Delta	severe
-1.36446	0.0644335	-21.1762	1.5844e-99	-1.49074	-1.23817	clogit	Cough & Chest pain	Cough	Chest pain	0.74448	0.25552	0.774795	0.710085	Delta	severe
-1.20039	0.0596939	-20.1091	6.14291e-90	-1.31739	-1.08339	clogit	Difficulty breathing & Fatigue	Difficulty breathing	Fatigue	0.698923	0.301077	0.732166	0.661554	Delta	severe
-1.25574	0.0673756	-18.6379	1.58376e-77	-1.38779	-1.12369	clogit	Difficulty breathing & Stuffy or runny nose	Difficulty breathing	Stuffy or runny nose	0.715135	0.284865	0.750374	0.674921	Delta	severe
-1.2625	0.0685968	-18.4047	1.20399e-75	-1.39695	-1.12806	clogit	Difficulty breathing & Aches or muscle pain	Difficulty breathing	Aches or muscle pain	0.717055	0.282945	0.75265	0.676339	Delta	severe
-1.30012	0.0741808	-17.5264	9.01614e-69	-1.44551	-1.15473	clogit	Difficulty breathing & Sore throat	Difficulty breathing	Sore throat	0.727501	0.272499	0.764374	0.684857	Delta	severe
-1.36717	0.0759253	-18.0068	1.72242e-72	-1.51598	-1.21836	clogit	Difficulty breathing & Chest pain	Difficulty breathing	Chest pain	0.745174	0.254826	0.780408	0.704286	Delta	severe
-1.5902	0.101404	-15.6818	2.01496e-55	-1.78895	-1.39145	clogit	Difficulty breathing & Nausea	Difficulty breathing	Nausea	0.796115	0.203885	0.832864	0.751286	Delta	severe
-1.75749	0.100125	-17.553	5.64689e-69	-1.95373	-1.56124	clogit	Difficulty breathing & Loss of smell or taste	Difficulty breathing	Loss of smell or taste	0.827522	0.172478	0.858255	0.790125	Delta	severe
-1.22475	0.0654191	-18.7215	3.30566e-78	-1.35297	-1.09653	clogit	Difficulty breathing & Headache	Difficulty breathing	Headache	0.706168	0.293832	0.741527	0.665971	Delta	severe
-1.67113	0.0975363	-17.1334	8.3559e-66	-1.8623	-1.47997	clogit	Difficulty breathing & Chills	Difficulty breathing	Chills	0.811966	0.188034	0.844685	0.772354	Delta	severe
-1.13909	0.0521425	-21.8457	8.5315e-106	-1.24129	-1.03689	clogit	Fatigue & Chest pain	Fatigue	Chest pain	0.67989	0.32011	0.710988	0.645446	Delta	severe
-1.21695	0.0597578	-20.3648	3.435e-92	-1.33408	-1.09983	clogit	Stuffy or runny nose & Chest pain	Stuffy or runny nose	Chest pain	0.703869	0.296131	0.736599	0.667073	Delta	severe
-1.16289	0.0556874	-20.8824	7.73885e-97	-1.27203	-1.05374	clogit	Aches or muscle pain & Chest pain	Aches or muscle pain	Chest pain	0.687418	0.312582	0.719739	0.651369	Delta	severe
-1.19315	0.0605201	-19.715	1.6047e-86	-1.31177	-1.07453	clogit	Sore throat & Chest pain	Sore throat	Chest pain	0.696736	0.303264	0.730657	0.658543	Delta	severe
-1.35666	0.0794905	-17.0669	2.61712e-65	-1.51245	-1.20086	clogit	Chest pain & Nausea	Chest pain	Nausea	0.74248	0.25752	0.779632	0.699064	Delta	severe
-1.58192	0.0844458	-18.733	2.66369e-78	-1.74744	-1.41641	clogit	Chest pain & Loss of smell or taste	Chest pain	Loss of smell or taste	0.794421	0.205579	0.82578	0.757418	Delta	severe
-1.09728	0.053271	-20.5981	2.85294e-94	-1.20169	-0.992873	clogit	Chest pain & Headache	Chest pain	Headache	0.666223	0.333777	0.699315	0.629489	Delta	severe
-1.47208	0.0798168	-18.4433	5.9047e-76	-1.62852	-1.31565	clogit	Chest pain & Chills	Chest pain	Chills	0.770553	0.229447	0.803781	0.731699	Delta	severe
-0.323746	0.0679718	-4.76294	1.90793e-06	-0.456968	-0.190523	clogit	Fever & Cough	Fever	Cough	0.276566	0.723434	0.366799	0.173474	Omicron	mild
-0.309723	0.0706529	-4.38373	1.16665e-05	-0.4482	-0.171246	clogit	Fever & Fatigue	Fever	Fatigue	0.26635	0.73365	0.361223	0.157386	Omicron	mild
-0.221818	0.0697104	-3.18199	0.00146268	-0.358448	-0.0851878	clogit	Fever & Stuffy or runny nose	Fever	Stuffy or runny nose	0.198939	0.801061	0.30124	0.0816602	Omicron	mild
-0.368093	0.0671306	-5.48323	4.17621e-08	-0.499666	-0.236519	clogit	Fever & Aches or muscle pain	Fever	Aches or muscle pain	0.307947	0.692053	0.393267	0.210629	Omicron	mild
-0.218724	0.0720115	-3.03735	0.00238672	-0.359864	-0.0775839	clogit	Fever & Sore throat	Fever	Sore throat	0.196456	0.803544	0.302229	0.0746506	Omicron	mild
-0.49831	0.105663	-4.71604	2.4048e-06	-0.705405	-0.291215	clogit	Fever & Nausea	Fever	Nausea	0.392443	0.607557	0.506092	0.252645	Omicron	mild
-0.595412	0.133759	-4.45137	8.53227e-06	-0.857576	-0.333249	clogit	Fever & Loss of smell or taste	Fever	Loss of smell or taste	0.448665	0.551335	0.575811	0.283408	Omicron	mild
-0.305356	0.0658841	-4.63475	3.57377e-06	-0.434486	-0.176226	clogit	Fever & Headache	Fever	Headache	0.263139	0.736861	0.352403	0.161571	Omicron	mild
-0.429618	0.0692347	-6.20524	5.46146e-10	-0.565316	-0.29392	clogit	Fever & Chills	Fever	Chills	0.349242	0.650758	0.431819	0.254664	Omicron	mild
-0.0387957	0.0499101	-0.777311	0.436975	-0.136618	0.0590264	clogit	Cough & Fatigue	Cough	Fatigue	0.0380528	0.961947	0.127696	-0.0608032	Omicron	mild
0.0171669	0.0414216	0.414443	0.678549	-0.0640179	0.0983516	clogit	Cough & Stuffy or runny nose	Cough	Stuffy or runny nose	-0.0173151	1.01732	0.0620118	-0.103351	Omicron	mild
-0.144737	0.0511887	-2.82752	0.00469098	-0.245065	-0.0444092	clogit	Cough & Aches or muscle pain	Cough	Aches or muscle pain	0.13475	0.86525	0.217346	0.0434375	Omicron	mild
0.0514899	0.0459732	1.12	0.262715	-0.0386159	0.141596	clogit	Cough & Sore throat	Cough	Sore throat	-0.0528386	1.05284	0.0378798	-0.152111	Omicron	mild
-0.315981	0.0788148	-4.00916	6.09351e-05	-0.470455	-0.161507	clogit	Cough & Nausea	Cough	Nausea	0.270927	0.729073	0.375282	0.149139	Omicron	mild
-0.468833	0.093044	-5.03883	4.68387e-07	-0.651196	-0.28647	clogit	Cough & Loss of smell or taste	Cough	Loss of smell or taste	0.374268	0.625732	0.478578	0.24909	Omicron	mild
-0.0923616	0.04675	-1.97565	0.0481944	-0.18399	-0.000733327	clogit	Cough & Headache	Cough	Headache	0.0882246	0.911775	0.168056	0.000733058	Omicron	mild
-0.177482	0.062543	-2.83776	0.00454313	-0.300064	-0.0549	clogit	Cough & Chills	Cough	Chills	0.162624	0.837376	0.259229	0.0534202	Omicron	mild
-0.011967	0.047325	-0.252868	0.80037	-0.104722	0.0807884	clogit	Fatigue & Aches or muscle pain	Fatigue	Aches or muscle pain	0.0118957	0.988104	0.0994255	-0.0841414	Omicron	mild
0.0830091	0.0518627	1.60056	0.109475	-0.0186399	0.184658	clogit	Fatigue & Sore throat	Fatigue	Sore throat	-0.0865517	1.08655	0.0184672	-0.202807	Omicron	mild
-0.211243	0.071178	-2.96781	0.00299925	-0.350749	-0.0717368	clogit	Fatigue & Nausea	Fatigue	Nausea	0.190423	0.809577	0.29584	0.0692241	Omicron	mild
-0.351719	0.101203	-3.47538	0.000510123	-0.550073	-0.153365	clogit	Fatigue & Loss of smell or taste	Fatigue	Loss of smell or taste	0.296522	0.703478	0.423092	0.142183	Omicron	mild
0.0337196	0.0452749	0.744775	0.456408	-0.0550176	0.122457	clogit	Fatigue & Headache	Fatigue	Headache	-0.0342946	1.03429	0.0535315	-0.13027	Omicron	mild
-0.0448867	0.0480662	-0.933853	0.35038	-0.139095	0.0493212	clogit	Stuffy or runny nose & Aches or muscle pain	Stuffy or runny nose	Aches or muscle pain	0.0438942	0.956106	0.129854	-0.0505578	Omicron	mild
0.16447	0.0458855	3.58436	0.000337903	0.0745363	0.254404	clogit	Stuffy or runny nose & Sore throat	Stuffy or runny nose	Sore throat	-0.178768	1.17877	-0.0773844	-0.289693	Omicron	mild
-0.180316	0.0741189	-2.4328	0.0149826	-0.325587	-0.0350461	clogit	Stuffy or runny nose & Nausea	Stuffy or runny nose	Nausea	0.164994	0.835006	0.277896	0.0344391	Omicron	mild
-0.419087	0.0889866	-4.70955	2.48265e-06	-0.593497	-0.244676	clogit	Stuffy or runny nose & Loss of smell or taste	Stuffy or runny nose	Loss of smell or taste	0.342353	0.657647	0.447608	0.217042	Omicron	mild
0.033497	0.0434775	0.770443	0.441037	-0.0517174	0.118711	clogit	Stuffy or runny nose & Headache	Stuffy or runny nose	Headache	-0.0340643	1.03406	0.0504029	-0.126045	Omicron	mild
-0.0343694	0.0521994	-0.658425	0.510265	-0.136678	0.0679396	clogit	Aches or muscle pain & Sore throat	Aches or muscle pain	Sore throat	0.0337855	0.966215	0.127749	-0.0703006	Omicron	mild
-0.253494	0.0770015	-3.29206	0.000994571	-0.404414	-0.102573	clogit	Aches or muscle pain & Nausea	Aches or muscle pain	Nausea	0.223915	0.776085	0.332632	0.097488	Omicron	mild
-0.579413	0.101501	-5.70847	1.13994e-08	-0.778351	-0.380476	clogit	Aches or muscle pain & Loss of smell or taste	Aches or muscle pain	Loss of smell or taste	0.439773	0.560227	0.540837	0.316464	Omicron	mild
-0.0871417	0.0458381	-1.90107	0.0572922	-0.176983	0.00269938	clogit	Aches or muscle pain & Headache	Aches or muscle pain	Headache	0.0834528	0.916547	0.162206	-0.00270302	Omicron	mild
-0.238683	0.057778	-4.13104	3.61125e-05	-0.351926	-0.12544	clogit	Aches or muscle pain & Chills	Aches or muscle pain	Chills	0.212336	0.787664	0.296668	0.117892	Omicron	mild
-0.176933	0.0820287	-2.15697	0.0310081	-0.337707	-0.0161601	clogit	Sore throat & Nausea	Sore throat	Nausea	0.162164	0.837836	0.286595	0.0160302	Omicron	mild
-0.337849	0.105193	-3.21172	0.00131943	-0.544023	-0.131675	clogit	Sore throat & Loss of smell or taste	Sore throat	Loss of smell or taste	0.286697	0.713303	0.419591	0.123374	Omicron	mild
0.104419	0.0491931	2.12264	0.0337844	0.00800234	0.200836	clogit	Sore throat & Headache	Sore throat	Headache	-0.110065	1.11007	-0.00803445	-0.222424	Omicron	mild
-0.0762922	0.0637181	-1.19734	0.231174	-0.201177	0.048593	clogit	Sore throat & Chills	Sore throat	Chills	0.0734545	0.926545	0.182233	-0.049793	Omicron	mild
-0.667766	0.145468	-4.59047	4.42244e-06	-0.952878	-0.382654	clogit	Nausea & Loss of smell or taste	Nausea	Loss of smell or taste	0.487147	0.512853	0.61437	0.317951	Omicron	mild
-0.193668	0.0683998	-2.83141	0.00463435	-0.327729	-0.0596066	clogit	Nausea & Headache	Nausea	Headache	0.176068	0.823932	0.279442	0.0578649	Omicron	mild
-0.359053	0.0879855	-4.08082	4.48768e-05	-0.531501	-0.186605	clogit	Nausea & Chills	Nausea	Chills	0.301663	0.698337	0.412278	0.170228	Omicron	mild
-0.487912	0.097276	-5.01575	5.28268e-07	-0.67857	-0.297255	clogit	Loss of smell or taste & Headache	Loss of smell or taste	Headache	0.386093	0.613907	0.492658	0.257145	Omicron	mild
-0.712113	0.118011	-6.03431	1.59646e-09	-0.943409	-0.480816	clogit	Loss of smell or taste & Chills	Loss of smell or taste	Chills	0.509393	0.490607	0.610702	0.381721	Omicron	mild
-0.172732	0.0578541	-2.98565	0.00282979	-0.286124	-0.0593399	clogit	Headache & Chills	Headache	Chills	0.158637	0.841363	0.24883	0.0576136	Omicron	mild
-1.22822	0.106982	-11.4806	1.65064e-30	-1.4379	-1.01854	clogit	Fever & Cough	Fever	Cough	0.707188	0.292812	0.762575	0.638879	Delta	mild
-0.873171	0.0912542	-9.56855	1.08416e-21	-1.05203	-0.694316	clogit	Fever & Fatigue	Fever	Fatigue	0.582375	0.417625	0.65077	0.500584	Delta	mild
-0.991323	0.0961051	-10.315	6.02893e-25	-1.17969	-0.802961	clogit	Fever & Stuffy or runny nose	Fever	Stuffy or runny nose	0.628915	0.371085	0.692625	0.551999	Delta	mild
-0.674287	0.0841093	-8.01679	1.08543e-15	-0.839138	-0.509436	clogit	Fever & Aches or muscle pain	Fever	Aches or muscle pain	0.49048	0.50952	0.567917	0.399165	Delta	mild
-1.02214	0.101734	-10.0471	9.45672e-24	-1.22153	-0.822744	clogit	Fever & Sore throat	Fever	Sore throat	0.640176	0.359824	0.705223	0.560775	Delta	mild
-0.912818	0.129586	-7.04411	1.86654e-12	-1.1668	-0.658834	clogit	Fever & Nausea	Fever	Nausea	0.598608	0.401392	0.688639	0.482546	Delta	mild
-1.33006	0.135838	-9.79154	1.22412e-22	-1.5963	-1.06383	clogit	Fever & Loss of smell or taste	Fever	Loss of smell or taste	0.73554	0.26446	0.797355	0.654867	Delta	mild
-0.752954	0.0827237	-9.10203	8.86563e-20	-0.915089	-0.590818	clogit	Fever & Headache	Fever	Headache	0.529027	0.470973	0.599519	0.446126	Delta	mild
-0.777644	0.0965044	-8.05812	7.74773e-16	-0.966789	-0.588499	clogit	Fever & Chills	Fever	Chills	0.540513	0.459487	0.619698	0.44484	Delta	mild
-0.809789	0.0576989	-14.0347	9.55395e-45	-0.922876	-0.696701	clogit	Cough & Fatigue	Cough	Fatigue	0.555048	0.444952	0.602626	0.501774	Delta	mild
-0.660631	0.0490818	-13.4598	2.69701e-41	-0.756829	-0.564432	clogit	Cough & Stuffy or runny nose	Cough	Stuffy or runny nose	0.483475	0.516525	0.530848	0.431317	Delta	mild
-0.830727	0.0641131	-12.9572	2.13906e-38	-0.956386	-0.705067	clogit	Cough & Aches or muscle pain	Cough	Aches or muscle pain	0.564268	0.435732	0.615721	0.505925	Delta	mild
-0.624046	0.0536557	-11.6306	2.88171e-31	-0.72921	-0.518883	clogit	Cough & Sore throat	Cough	Sore throat	0.464228	0.535772	0.51771	0.404815	Delta	mild
-1.04391	0.0994623	-10.4955	9.05987e-26	-1.23885	-0.848964	clogit	Cough & Nausea	Cough	Nausea	0.647923	0.352077	0.710283	0.572142	Delta	mild
-1.18144	0.0903201	-13.0806	4.25262e-39	-1.35846	-1.00441	clogit	Cough & Loss of smell or taste	Cough	Loss of smell or taste	0.693163	0.306837	0.742944	0.633741	Delta	mild
-0.656039	0.0533831	-12.2893	1.03441e-34	-0.760667	-0.55141	clogit	Cough & Headache	Cough	Headache	0.481097	0.518903	0.532646	0.423863	Delta	mild
-0.973077	0.0933713	-10.4216	1.97645e-25	-1.15608	-0.790072	clogit	Cough & Chills	Cough	Chills	0.622082	0.377918	0.685283	0.546188	Delta	mild
-0.382691	0.039449	-9.70089	2.98884e-22	-0.460009	-0.305372	clogit	Fatigue & Aches or muscle pain	Fatigue	Aches or muscle pain	0.317976	0.682024	0.368722	0.263151	Delta	mild
-0.503297	0.0499629	-10.0734	7.24285e-24	-0.601222	-0.405371	clogit	Fatigue & Sore throat	Fatigue	Sore throat	0.395466	0.604534	0.451859	0.333271	Delta	mild
-0.739709	0.0646258	-11.446	2.46165e-30	-0.866373	-0.613045	clogit	Fatigue & Nausea	Fatigue	Nausea	0.522747	0.477253	0.579526	0.458301	Delta	mild
-1.19958	0.0900527	-13.3209	1.74952e-40	-1.37608	-1.02308	clogit	Fatigue & Loss of smell or taste	Fatigue	Loss of smell or taste	0.698681	0.301319	0.747435	0.640516	Delta	mild
-0.367558	0.0363368	-10.1153	4.7255e-24	-0.438777	-0.296339	clogit	Fatigue & Headache	Fatigue	Headache	0.307577	0.692423	0.355175	0.256465	Delta	mild
-0.530842	0.0495222	-10.7193	8.26384e-27	-0.627904	-0.433781	clogit	Stuffy or runny nose & Aches or muscle pain	Stuffy or runny nose	Aches or muscle pain	0.411891	0.588109	0.466291	0.351946	Delta	mild
-0.407433	0.0446357	-9.12797	6.97976e-20	-0.494917	-0.319949	clogit	Stuffy or runny nose & Sore throat	Stuffy or runny nose	Sore throat	0.334644	0.665356	0.390379	0.273814	Delta	mild
-0.772403	0.078786	-9.80382	1.08409e-22	-0.926821	-0.617986	clogit	Stuffy or runny nose & Nausea	Stuffy or runny nose	Nausea	0.538098	0.461902	0.60419	0.460971	Delta	mild
-0.977509	0.0812819	-12.0261	2.58958e-33	-1.13682	-0.818199	clogit	Stuffy or runny nose & Loss of smell or taste	Stuffy or runny nose	Loss of smell or taste	0.623753	0.376247	0.679162	0.558774	Delta	mild
-0.403226	0.0417304	-9.66263	4.34564e-22	-0.485016	-0.321436	clogit	Stuffy or runny nose & Headache	Stuffy or runny nose	Headache	0.331839	0.668161	0.384313	0.274893	Delta	mild
-0.549456	0.054725	-10.0403	1.01344e-23	-0.656715	-0.442197	clogit	Aches or muscle pain & Sore throat	Aches or muscle pain	Sore throat	0.422736	0.577264	0.481448	0.357377	Delta	mild
-0.755334	0.0729687	-10.3515	4.12057e-25	-0.898351	-0.612318	clogit	Aches or muscle pain & Nausea	Aches or muscle pain	Nausea	0.530147	0.469853	0.592759	0.457907	Delta	mild
-1.17803	0.0969158	-12.1552	5.38059e-34	-1.36799	-0.988083	clogit	Aches or muscle pain & Loss of smell or taste	Aches or muscle pain	Loss of smell or taste	0.692117	0.307883	0.745381	0.62771	Delta	mild
-0.382054	0.0407553	-9.37433	6.9614e-21	-0.461933	-0.302175	clogit	Aches or muscle pain & Headache	Aches or muscle pain	Headache	0.317542	0.682458	0.369936	0.260791	Delta	mild
-0.596359	0.0711459	-8.3822	5.19483e-17	-0.735803	-0.456916	clogit	Aches or muscle pain & Chills	Aches or muscle pain	Chills	0.449187	0.550813	0.520879	0.366766	Delta	mild
-0.835736	0.0870484	-9.60082	7.93103e-22	-1.00635	-0.665125	clogit	Sore throat & Nausea	Sore throat	Nausea	0.566445	0.433555	0.634449	0.485791	Delta	mild
-1.05336	0.0968473	-10.8765	1.49183e-27	-1.24318	-0.863542	clogit	Sore throat & Loss of smell or taste	Sore throat	Loss of smell or taste	0.651236	0.348764	0.711533	0.578334	Delta	mild
-0.412684	0.0454791	-9.07414	1.14577e-19	-0.501821	-0.323546	clogit	Sore throat & Headache	Sore throat	Headache	0.338129	0.661871	0.394573	0.276422	Delta	mild
-0.654332	0.0849714	-7.70062	1.35408e-14	-0.820873	-0.487791	clogit	Sore throat & Chills	Sore throat	Chills	0.480211	0.519789	0.559953	0.386019	Delta	mild
-1.37907	0.147011	-9.38073	6.55166e-21	-1.66721	-1.09094	clogit	Nausea & Loss of smell or taste	Nausea	Loss of smell or taste	0.748188	0.251812	0.811227	0.664098	Delta	mild
-0.655526	0.0611923	-10.7126	8.88684e-27	-0.775461	-0.535591	clogit	Nausea & Headache	Nausea	Headache	0.480831	0.519169	0.539508	0.414677	Delta	mild
-0.835142	0.107011	-7.80423	5.98663e-15	-1.04488	-0.625403	clogit	Nausea & Chills	Nausea	Chills	0.566187	0.433813	0.648266	0.464954	Delta	mild
-1.11765	0.0877688	-12.7341	3.82456e-37	-1.28968	-0.945629	clogit	Loss of smell or taste & Headache	Loss of smell or taste	Headache	0.672953	0.327047	0.72464	0.611565	Delta	mild
-1.31122	0.133598	-9.81463	9.73919e-23	-1.57306	-1.04937	clogit	Loss of smell or taste & Chills	Loss of smell or taste	Chills	0.730508	0.269492	0.792591	0.649841	Delta	mild
-0.587787	0.0690125	-8.51711	1.63587e-17	-0.723049	-0.452525	clogit	Headache & Chills	Headache	Chills	0.444445	0.555555	0.51473	0.36398	Delta	mild
